# Supplementary material for: Revealing the Importance of Iron Aerogel Features as Electrocatalysts for the Oxygen Reduction Reaction
Source: Gels. 2025 Feb 20;11(3):154. doi: 10.3390/gels11030154 (PMC11942411; doi:10.3390/gels11030154)
Supplement: Supplementary file 1 [file gels-11-00154-s001.zip]

Archive with 1 entries (1 files):
- gels-3481266-supplementary.pdf
